# Supplementary material for: Pericardial agenesis: a case report of a rare congenital heart disease
Source: Eur Heart J Case Rep. 2024 Apr 18;8(4):ytae200. doi: 10.1093/ehjcr/ytae200 (PMC11060107; doi:10.1093/ehjcr/ytae200)
Supplement: ytae200_Supplementary_Data [file ytae200_supplementary_data.zip]

Archive with 3 entries (3 files):
- Video_1_Echo_4ch.mp4
- Video_2_RM_4ch_video_1.mp4
- Video_3_RM_2ch_video_2.mp4
